# Supplementary material for: Mild Primary or Breakthrough SARS-CoV-2 Infection Promotes Autoantibody Production in Individuals with and without Neuro-PASC
Source: Immunohorizons. 2024 Aug 26;8(8):577–85. doi: 10.4049/immunohorizons.2400033 (PMC11374748; doi:10.4049/immunohorizons.2400033)
Supplement: Supplemental Material (CSV) [file IH_2400033_Supplemental_2.csv]

ID	Group	Visit	Breakthrough	Breakthrough_1	ACE2	BAFF	BCOADC-E2	BPI	Calprotectin/S100	CD40	CENP-A	CENP-B	Complement C1q	Complement C3	Complement C4	CRP	DFS70	dsDNA	Eosinophil Cationic	FibrinogenTypeI-S	GAD65	GBM	Genomic DNA	Gliadin	GP2	GP210	H/K-ATPase	Histone	HSPG	IA-2	IF	IFN-Alpha	IFN-Gamma	IFN-Lambda 1	IL-6	IL-12/NKSF	Jo-1	KS	KU (P70/P80)	La/SS-B	Laminin	LC1	Liver Cytosol 1	LKM 1	LPS	M2	MBP	MDA5	Mi-2
HC1	HC	0	N	0	-0.494790494	-0.372359572	-0.73173992	0.768821391	-0.218745961	-0.437505953	-0.736606111	0.722218634	-0.289223393	-0.10544306	-0.030326064	-0.052797224	-0.205697948	-0.23679916	-0.789816713	-0.77226735	0.325159117	-0.776658647	-0.309185984	-0.362545403	0.887123839	-0.463500178	-0.661902823	-0.676077793	-0.5791548	-0.786906472	-1.438195266	2.37389767	-0.565870763	-0.477848117	-0.479436292	-0.40219717	-0.463400736	-0.51480071	-0.311905083	-0.06899203	-0.65092401	-0.86657249	-0.957115784	-0.12721144	0.421388584	-0.641102928	-0.493503254	-0.543117584	-0.572186446
HC2	HC	0	N	0	3.072651389	0.048543053	-0.217486894	0.619023971	0.458951833	0.048399854	0.379137875	-0.42035655	1.270529862	1.299888219	0.805764621	1.126057674	-0.254446713	-0.121888379	0.216435785	-0.022272506	0.573352981	0.448198367	-0.065891475	-0.317580109	-0.279561647	0.309190789	-0.182253987	0.997606739	1.851931838	1.478496075	0.843524643	-0.256137556	-0.241813173	1.890913223	-0.224416486	0.335323208	0.816985745	2.363560397	0.482858662	-0.246316156	1.351630145	0.553273205	0.87888272	-0.130269048	-1.389456568	-0.125174671	1.069673853	0.791263156	-0.163717992
HC3	HC	0	N	0	-0.51838087	-0.465361862	-0.78694937	-0.826521139	-0.528515122	-0.235093175	-0.826492222	-0.607342498	-0.596133266	-0.458319251	-1.038455288	-0.620402764	-0.317787646	-0.795250919	-1.010435272	-0.004228366	-0.932938715	-0.513827758	-0.701142959	-0.34518925	-1.006477286	-0.513169763	-0.665996748	-0.214173695	-0.456775024	-0.255390515	-1.619245235	-0.683102005	1.27011686	-0.268976751	-0.124521656	-0.761536893	-1.192146784	-0.766835557	0.788268149	-0.432895809	-0.388274942	-0.734514115	-0.960036442	-0.645861432	-0.124024979	-0.653365307	0.065755865	-0.660894346	-0.453580167
HC4	HC	0	N	0	1.374564244	0.207275191	2.565989559	2.30174833	1.713579139	3.554295374	2.927838037	1.420439571	2.65149302	2.303202398	2.170160452	2.290679182	-0.135909312	0.356235621	2.976554677	2.817714747	1.674071992	1.606895749	-0.366242613	-0.071829834	2.062113135	0.368965895	0.076437618	3.235313628	2.550370388	2.26151076	0.257384336	2.398360246	0.284704384	2.82162506	-0.571557205	0.608630236	1.884572233	1.846743119	2.400515658	-0.044726881	1.670542377	2.536839456	1.518993552	2.067853346	-1.318584451	0.433615143	3.304358072	2.632072444	3.42141509
HC5	HC	0	N	0	-0.506476129	-0.282193394	-0.546328183	-0.02635325	-0.284058736	-0.417180082	-0.473661264	-0.053387873	0.304905814	-0.460294765	-0.151113187	-0.048550798	-0.220895051	-0.454178154	-0.896886617	-0.794173252	-0.074817123	-0.300526212	-0.239898432	-0.294149302	2.017936859	0.439799872	-0.453026613	-0.475929754	-0.543490633	0.217174447	2.091023507	-0.222013291	-0.483102197	-0.535898521	0.966830248	-0.361791314	0.550217213	-0.426863991	-0.446186221	3.540050999	-0.626813435	-0.132761329	0.005727734	-0.635147373	-0.003034573	-0.483338334	-0.35744383	-0.504396458	-0.531438784
HC6	HC	0	N	0	-0.516536731	-0.579687001	-0.791780197	-0.104996896	1.44175359	-0.362511713	-0.576414889	-0.92458832	-0.699180422	-0.169400326	-0.226189587	-0.554111343	-0.283306453	-0.624897516	-0.696386288	0.460797796	0.117412289	0.215374307	-0.535584166	-0.331786442	-0.750553823	-0.482376527	-0.703293766	-0.47162281	-0.571846028	-0.941365737	-0.969127561	-0.385439741	-0.42693172	-0.430404297	-0.204911023	-0.154541051	-0.879265894	-0.480014932	-0.663919737	-0.263064251	-0.622106795	-0.911949377	-1.213160117	-0.470707682	0.472058836	-0.538689352	-0.386331181	-0.736262253	-0.380350088
HC7	HC	0	N	0	-0.492526402	-0.541957694	-0.716672341	-0.615140334	-0.894577675	-0.437881923	-0.407085867	-0.370633695	-0.901992977	-0.862064927	1.769014226	-0.63534389	-0.27923422	-0.384646153	-0.233496499	0.72381541	-0.428241115	-0.440437565	-0.461820348	3.597469913	-0.740755325	3.360485923	-0.451506627	-0.572711146	1.157613177	-0.803749614	0.785765637	-0.322330408	-0.337806611	0.242150492	-0.344311484	-0.402878168	1.208940791	-0.193950519	-0.478227274	0.31949521	2.528970612	0.828079704	-0.182289611	0.48470805	-0.74196655	-0.321656592	-0.413196418	-0.356829782	-0.018414968
HC8	HC	0	N	0	0.637766677	-0.470056356	-0.971095891	-1.60380331	-1.290186483	-0.208305322	-0.78621131	-1.144489397	-1.292653277	-1.075667379	-1.608592674	-1.706937225	3.60796332	3.169536997	-0.628018404	-0.195272672	-1.344616614	-0.954891972	3.336322806	-0.376060704	-1.060119907	-0.317828148	-0.709717859	-0.781348234	-0.59537045	-1.345026937	-0.240622664	-0.722159899	-0.514061601	-0.571719558	-0.473711862	-1.137901555	-1.726025421	-1.234390987	-1.427661917	-0.490804061	-0.641985003	-1.233078114	-1.658195348	-0.85124325	-0.799444352	3.116918949	-0.651971009	1.817142536	-0.527471466
HC9	HC	0	N	0	-0.459788364	-0.551013837	-0.524244403	0.016089353	-1.04604111	-0.466443884	-0.290159328	-1.014929845	-0.152045969	-0.775883128	-0.192114321	-0.145589484	-0.282922837	-0.679791201	0.710696374	-0.160584563	-0.57247677	0.021956803	-0.636457764	-0.331529314	-0.769320436	-0.53891024	-0.508276676	0.191490458	-0.524064108	1.129575084	-0.880336542	-0.582373753	3.125055436	-0.138479782	-0.45964814	-0.597643475	-0.874654658	0.193230317	-0.150243408	-0.410516045	-0.565255945	-0.711898391	-0.323698126	-0.535837234	-1.030790666	-0.452625616	-0.389261184	-0.511138082	-0.244965359
HC10	HC	0	N	0	-0.30519106	-0.515059701	0.519444248	-0.017615067	-0.796297499	-0.283170322	-0.111878992	-0.367132085	0.015192345	0.155324789	-0.300434883	-0.091329603	-0.265674863	0.283958935	-0.085849149	-0.636620135	-0.110006892	0.394692217	0.474475781	-0.133444178	0.125498268	-0.272162637	0.068608255	-0.287235688	-0.475006634	-0.491960095	0.291226569	-0.564694917	-0.564409574	-0.51536282	-0.226253958	-0.516150765	0.846190239	-0.078898178	-0.464245723	-0.240415146	-0.590201653	-0.337393636	-0.021044962	-0.276512238	0.788701915	-0.150437443	-0.411298106	-0.06325219	-0.283398753
HC11	HC	0	N	0	-0.444524003	2.033863192	-0.122595652	-0.838172049	0.004561527	-0.354968818	-0.474593693	1.812269675	-0.899105031	-1.215928874	-1.149823232	-0.866380892	-0.305600455	-0.602025147	-0.143646437	-0.87814964	-1.002046334	-0.945853771	-0.467305349	-0.268275777	-0.5341565	-0.57332621	0.569350484	-0.379179571	-0.389280679	-0.605459901	0.508928993	-0.446904532	-0.523051251	-0.512314221	-0.448906001	-0.701155108	-0.906933309	-0.994887663	-0.992194885	-0.420653049	-0.319139401	0.4316137	0.780432213	-0.682155	0.259847258	-0.598298141	-0.386289913	-0.687111775	-0.308359796
HC12	HC	0	N	0	-0.273658104	-0.469945408	-0.704480254	-0.141614043	-0.358701907	-0.495205578	-0.58200946	-1.355986612	0.216954738	-0.776377006	-0.375511283	0.045421025	-0.329576467	-0.678144391	-0.792374115	-0.179723998	0.612443303	-0.94983058	-0.384967275	-0.283815963	0.062887531	-0.340136561	2.078417108	-0.326809633	0.009762134	-0.528517368	0.161836829	-0.210707059	-0.286153211	-0.156961913	-0.36890533	-0.039906458	-0.339580515	-0.541916333	-0.663628455	1.147766851	0.369684831	-0.277909192	-0.573901143	-0.646408322	-0.432462199	2.979194262	-0.439360104	-0.504165975	-0.448207757
HC13	HC	0	N	0	-0.201481047	-0.437694166	1.26730226	1.650545654	-0.398822612	0.109400965	0.551077697	-0.061441575	0.946292314	0.815146469	0.401293978	1.574212838	-0.125581184	1.040210941	0.932508387	-0.641577192	2.259324485	0.030271948	0.73069472	-0.253040932	0.208702457	0.122238662	0.489156875	0.132909783	-0.242958627	0.527049973	-0.778989218	-0.299306807	-0.549857022	-0.473232877	3.371444043	0.084943098	0.487026204	0.777242483	1.28825421	-0.254567776	-0.064135401	0.27112205	0.975142733	-0.545929829	-0.424109151	1.308615388	-0.189855925	-0.078233578	-0.140409998
HC14	HC	0	N	0	-0.426210421	-0.285161257	-0.574392987	-0.600576696	-0.141614684	-0.059127528	-0.102741192	-0.827243575	0.034620344	-0.465727428	-0.279657282	-0.316390154	-0.306500478	-0.181905475	0.240134379	1.277018473	-0.196073435	-0.366685844	-0.20982549	-0.080315064	-0.606233582	-0.559025945	3.208318885	0.120987664	-0.275426582	-0.561820852	-0.072487752	-0.422647524	0.323140329	-8.61E-05	-0.173497332	0.307175308	0.086019473	0.093842379	-0.263552221	-0.332970407	-0.196808004	-0.610745747	-0.365074111	2.436978813	2.353518523	-0.296109968	0.013964971	-0.387426387	-0.339189163
HC15	HC	0	N	0	-0.348154029	-0.514255327	0.87278473	-0.233573015	-0.018453451	-0.089040631	1.372547238	-0.026775641	-0.0472923	1.26334121	-0.269129964	-0.212038179	-0.29838552	-0.206241675	-0.489236714	-0.337604575	0.678583109	2.617005105	-0.207555834	-0.205681132	0.504152062	-0.264249824	-0.561963734	-0.321535188	-0.513932992	0.346751798	0.42557904	-0.179460744	-0.237963645	-0.548643358	-0.223285735	3.095406396	0.264320592	0.131869068	0.955464187	-0.261693062	-0.530989751	-0.327649241	-0.20675012	0.512176811	0.574540065	-0.138969848	-0.458632094	0.057347986	0.77661904
HC16	HC	0	N	0	0.09840157	-0.489486152	0.053614511	2.745315136	-0.085632305	-0.323892558	0.758076833	4.558582016	1.134140059	0.812430137	1.024899058	2.237284314	-0.243425125	-0.441735586	0.536111054	-0.389738363	0.662980898	1.421793391	-0.540501754	-0.255371156	1.718667501	5.461004129	0.763170227	0.260245508	-0.39063687	1.549696628	-0.110694796	-0.342064922	0.373050687	-0.357809536	0.443539642	0.218872622	1.236778992	0.916385596	0.96216368	-0.016764418	-0.467617653	0.378746718	1.354828245	-0.522165	-0.930370101	0.54868849	-0.061678622	0.050779224	-0.010976247
HC17	HC	0	N	0	-0.428127596	-0.441334653	0.004731143	0.85828374	-0.466312479	-0.639730745	-0.008006453	3.703138812	0.470700155	-0.030867406	0.097940996	0.625136742	-0.287319669	-0.335241836	-0.006740175	-0.784078471	-0.116875256	0.413853203	-0.423236196	-0.202017055	1.756366804	-0.137740149	-0.570316488	-0.552799335	-0.544362994	0.414124364	0.040220039	-0.296223289	-0.486595699	-0.537020575	-0.079150251	-0.302998523	-0.081692882	0.197875623	0.250706672	-0.271144472	-0.581149232	-0.425602232	-0.315909705	-0.591197354	-1.766263672	-0.180866311	-0.360291297	-0.40753602	-0.414733511
CC1	CC	0	Y	1	-0.384616863	-0.430413194	-0.233014552	1.778705669	-0.04644464	-0.330707012	1.350914896	-0.305503758	0.821191755	1.448545649	4.31219265	1.376282228	0.134820432	0.706640313	0.234849081	-0.207659669	0.118599414	2.776800501	0.904008171	0.481622543	-0.008525246	0.083532613	0.090368434	-0.309144923	-0.440148851	0.385797263	1.181767601	0.416480488	0.175627	-0.426805256	-0.203638927	4.812201294	1.190837421	0.321246302	1.201743369	-0.267814442	-0.403590853	-0.193118406	-0.020801574	2.320168215	-0.190407793	-0.166957593	0.067117697	-0.133664716	0.519983153
CC2	CC	0	N	0	-0.255198452	-0.419921659	1.721975087	-0.260619772	4.594183528	-0.448585315	0.119922742	0.565696689	0.106818988	-0.193106495	-0.607943385	-0.201500753	-0.263358412	4.787985821	-0.138190646	-0.4149979	-0.177164234	-0.201829056	4.531990174	-0.144532832	0.618744658	-0.125727927	-0.596278138	-0.303776848	-0.094774562	-0.421716538	1.568740983	-0.014800886	-0.06413408	-0.171082853	-0.053779014	-0.381767243	-0.58465916	-0.123946841	0.044478807	-0.322588547	-0.087302586	-0.044770892	-0.309825001	0.474839183	-0.959403383	-0.211408718	-0.373084267	-0.200447135	-0.192481048
CC3	CC	0	Y	1	-0.266464134	-0.329713875	0.177835774	2.517290174	-0.063550367	-0.063709661	2.214530206	1.983848541	1.849825529	2.145655155	1.454579857	3.041824668	-0.2236984	-0.561769778	0.644033425	2.105276104	1.420196888	2.677741817	-0.53772773	-0.26490097	0.837134895	-0.008751762	0.612870842	0.294076862	0.131188911	1.989723702	1.11240896	0.121490606	0.412569543	0.233131721	-0.199080585	0.971828945	3.191601411	1.292763396	1.699690454	-0.018870173	0.453765113	4.21069391	7.698496966	0.418335567	-1.085692639	0.377355801	0.041944434	0.566081364	-0.016266004
CC4	CC	0	Y	1	-0.177525494	0.242632981	1.419013228	3.724407722	1.550608215	-0.011109126	1.479403548	2.632346623	3.138636962	3.014140502	2.519501192	4.466814969	-0.108952898	-0.197824644	1.715073444	0.246989419	3.915957049	1.337195828	-0.231513314	8.393071522	0.354849536	0.777190783	-0.24425078	0.557330988	0.007306328	3.343874008	1.761569963	0.383795198	2.053625659	-0.237305196	1.980973024	3.264066797	3.221830623	7.366014586	4.925787523	0.39784887	0.451677283	5.655046033	11.46225131	-0.112818306	3.79123633	0.998025215	0.276716064	0.753752064	0.155981722
CC5	CC	0	Y	1	-0.384890745	0.05250945	0.259959831	1.603525908	-0.285924815	-0.300641172	1.464298206	2.371126553	1.488175956	1.13789607	0.901618622	1.935080367	-0.255568052	0.61643169	1.119880718	0.618034746	1.054562471	1.316227202	0.073251045	-0.256962137	0.251217971	-0.220491014	1.900578729	0.221077289	1.991340979	1.531130892	1.922350468	0.133002407	-0.103348831	1.226657397	4.074382797	0.989761882	1.18793405	1.17047302	1.354666574	-0.140489744	2.038727407	1.525240302	0.783352871	-0.247576818	1.359285015	0.219193815	-0.050536357	0.388379049	-0.055608575
CC6	CC	0	Y	1	-0.494370541	-0.332210209	-0.08268382	0.904887382	-0.185467547	-0.213110687	6.350223737	-0.284494101	0.973465259	1.317420906	0.613779583	22.43351984	-0.265527319	-0.067360651	1.496841794	1.509943701	1.124263651	0.801772795	-0.133981154	-0.263695681	1.359278548	-0.271685961	-0.578576035	2.940412829	-0.138649185	3.093140877	2.872205096	0.215846255	0.283962664	2.148138754	-0.264840854	1.316186721	0.05681498	0.851567375	0.437855547	0.0006203	-0.213928213	0.871565887	2.264004677	-0.515154873	-0.724193324	0.020781705	1.735403495	0.830099524	0.064072187
CC7	CC	0	Y	1	-0.303036521	-0.400471061	-0.241986088	2.435317696	-0.430234946	-0.04999851	1.350914896	0.492863211	1.303741238	0.842062847	0.596603432	1.589783065	-0.23716923	-0.592510241	1.473484188	4.100339174	1.97076838	0.690060629	-0.625172531	-0.137943922	-0.182573131	0.055218089	-0.579422065	1.242447121	-0.413978023	0.91157124	-0.779288177	-0.363649548	0.064732401	0.718345874	0.006468841	0.679680984	2.065605936	11.59734801	2.633832777	3.248085674	-0.32980538	0.416633509	1.031608783	0.849930716	4.001313649	2.118159505	0.381081937	0.589360137	0.474606953
CC8	CC	0	N	0	-0.417774853	-0.223141239	0.019338644	3.331605597	-0.496480761	-0.472800124	0.270789679	0.633277752	1.388410557	0.50795404	0.679713838	2.863002973	-0.267120801	-0.513097377	0.281734787	0.496073073	1.590718877	0.111977286	-0.530351348	-0.158835588	0.135296765	-0.138407495	-0.672463859	-0.219697818	-0.463621958	0.737780642	1.254893133	-0.135880357	1.39389514	-0.329080725	-0.302615022	1.688011399	0.968644168	4.924096163	1.888004458	0.066706715	-0.551471109	0.12924656	0.714108943	-0.483882744	0.598568878	0.267959481	-0.244824428	-0.119605259	-0.243725572
CC9	CC	0	Y	1	-0.373789392	-0.441085019	0.825971716	0.817505553	-0.123575917	-0.002285583	0.659612379	0.743578452	1.130333222	0.365717031	0.313751017	0.648570719	-0.210906276	-0.068092567	0.497238541	-0.296717322	4.352734156	1.197284475	-0.236746132	-0.143809659	2.6603197	0.15455726	-0.653478371	0.052076566	-0.287793581	0.865635399	0.923705623	-0.250587224	1.537944636	0.419307961	-0.0678074	0.586838314	0.646199233	1.015125352	2.096125658	-0.149867698	-0.253205201	-0.099092261	0.262623926	-0.498574181	1.264200098	0.327227648	-0.159895615	0.837474977	-0.096934804
CC10	CC	0	Y	1	-0.062549798	0.08884497	2.365625262	7.750629507	1.253279582	0.379406076	9.76552298	2.246119094	3.898297969	3.582594659	3.984183581	3.387672433	-0.011602914	0.104456584	3.010312386	2.585173437	2.267379974	17.05281991	-0.060847795	-0.105529698	12.44553092	2.699337021	-0.508104602	1.498616637	-0.33968806	3.607048096	0.853928439	1.472893731	0.098191403	2.568358472	0.538946802	3.911922494	3.992931726	5.0939199	3.425683698	0.318932043	-0.335460565	1.137500622	2.849839952	7.126480597	0.842647151	2.107827315	1.200574822	1.850389694	2.790115605
CC11	CC	0	Y	1	-0.534558172	-0.505864873	22.95495458	1.162039621	0.100042584	-0.727848683	1.27557467	-0.216913037	0.104062312	-0.040004159	-0.057475463	0.483274675	-0.282509712	0.462729371	-0.327949885	-0.095307234	-0.462158964	0.20561305	0.160254523	-0.020468476	-0.348981509	0.497954282	-0.700626621	-0.601205636	-0.568855076	-0.174237196	0.240104467	-0.226741352	-0.426494105	-0.552729327	-0.195582323	1.868702757	0.916895855	-0.145336854	0.302117997	-0.252829304	-0.639747673	-0.269619183	0.304121605	-0.789593903	-1.549489194	8.1385336	-0.37952202	-0.329517558	-0.25405713
CC12	CC	0	Y	1	0.149270602	-0.559938229	-0.261309395	0.6115341	0.413854917	0.3784779	2.791703471	30.58429472	-0.023138572	0.407696704	0.012614313	0.796802424	7.041210125	6.450166614	13.9031406	-0.578174285	0.982317451	3.269201697	1.906628691	1.637124527	1.181410911	1.271884604	-0.120293042	0.750019901	-0.449766814	0.2018625	-0.517100557	-0.545577106	1.813515971	0.406520783	-0.377279959	0.129888938	0.100023967	2.069825828	-0.058198203	7.238784483	-0.522509551	-0.423856967	-0.044166836	0.598684767	-0.082370131	0.060861519	-0.020410977	0.824798417	-0.029077135
NP1	NP	0	Y	1	-0.366960598	0.418610622	0.830112425	2.863072553	0.879441698	0.001145142	2.225346378	4.968270329	1.663159216	1.953042539	2.526704094	2.574796502	-0.257781223	2.116676111	0.762867378	0.67054116	2.054969442	0.771765967	1.716734142	0.047011606	0.68949313	-0.19198582	2.922977335	0.250695328	2.416877173	2.601435982	-0.687866314	0.606219625	-0.18062125	2.028163685	0.134243764	2.307265198	1.469561008	0.736407004	1.675805305	0.113816853	2.241422233	11.22236827	16.48407899	0.574099604	1.59092571	0.936202385	-0.096549781	2.052350334	-0.037011771
NP2	NP	0	N	0	-0.349559957	-0.201645034	10.19915614	3.550060169	-0.525093977	-0.430761993	1.280423299	2.184490766	1.365832072	0.771191282	0.930984299	1.884516448	-0.260112429	-0.6137358	0.931485426	-0.374957525	0.514335923	0.825272118	-0.461505118	-0.329536571	1.731787522	-0.224781093	-0.398256924	-0.305399754	0.847331256	0.841519083	0.416490666	-0.159315093	0.875707102	0.256821874	0.393857247	0.319660264	1.752554259	3.571880055	6.766837275	-0.229200779	1.020309499	0.681041138	0.52049367	-0.295703083	-0.709363904	3.975455813	-0.172275909	3.259043549	-0.313484248
NP3	NP	0	N	0	-0.423526377	-0.532693523	7.555888689	1.199488976	-0.360256973	-0.377233283	1.479030577	1.40923442	1.114712061	0.642042054	0.735674845	1.561394924	-0.246228474	7.738155452	2.734453941	-0.447755128	0.787459406	1.554474183	8.169239938	-0.200538568	-0.129096586	-0.173586146	-0.555697376	0.602179379	-0.37509565	0.943534929	-0.657790972	-0.203101048	2.629964567	0.203280856	20.90477122	13.53351029	2.778810411	0.496579588	1.394135325	-0.091298337	-0.194488192	-0.234786605	0.27199437	-0.467848942	0.19276529	1.237936396	0.176848364	1.207745753	-0.188761687
NP4	NP	0	N	0	-0.586486214	-0.592626329	-0.371153198	-0.422484207	-0.922568864	-0.635959298	2.91030838	-1.180906136	-0.818898901	-0.924787496	-0.867524887	-0.527217315	-0.322597603	-0.876127616	-0.494692505	-0.767084459	-0.946166677	-0.663138841	-0.745905618	-0.333682763	-0.239537276	-0.295138395	-0.498783932	-0.800230125	-0.431066034	-0.866719995	1.691075276	-0.407024367	-0.517421594	-0.517225853	-0.367668571	-0.879349474	-0.283391753	-0.661289889	-0.964377426	-0.386912005	-0.271846176	-0.82046841	-1.000195486	-0.646731484	-1.861091006	-0.529095176	-0.555322185	29.79010284	-0.32092297
NP5	NP	0	N	0	-0.345013515	-0.037518043	-0.407729458	0.960645311	0.095999412	-0.43230112	12.76645098	-0.669320986	-0.156902969	0.494372381	0.631509803	1.254158176	-0.305482419	-0.632033695	0.426995229	-0.271085159	14.99963191	-0.095901339	-0.480734147	-0.331352539	-0.289360144	2.539269392	3.030709938	0.581705792	0.20322833	3.252002326	-0.661318696	0.634793558	0.551545672	1.354190451	-0.140210834	2.175378667	-0.111580521	0.068347212	-0.033876131	-0.277020997	-0.005603977	2.104450083	1.541872038	-0.458029792	0.553013488	-0.295712576	-0.249446404	32.87742127	0.376994398
NP6	NP	0	N	0	-0.373917203	-0.537256266	0.157592309	1.718786701	0.522398529	-0.56043635	0.844046744	1.826626274	1.048683119	1.588807143	0.707417307	1.274918478	-0.286537682	2.574672426	1.053047275	0.017519452	1.039129849	4.057332834	4.629144058	-0.112857852	-0.026295402	0.089443389	0.131931452	-0.164737472	-0.407908151	0.765916345	1.134352599	0.052008669	-0.081564507	-0.393969306	0.272972842	0.819285488	1.575619433	3.806738074	1.567448291	-0.200748606	-0.331774642	0.175277921	0.728103761	-0.567208797	-1.353505344	0.932228466	-0.266613744	0.625718814	0.951924906
NP7	NP	0	N	0	-0.403039998	0.341910776	1.604079907	4.70474862	2.001888388	-0.023892102	1.472690063	1.447051803	1.305053941	2.822515643	1.751284006	0.921993338	-0.194425534	-0.146224579	1.514061635	-0.30134692	0.645682795	4.196882659	-0.137700868	10.91644731	5.619133737	0.571076302	-0.365813823	-0.155780278	1.185184181	1.71621405	-0.430880591	0.430047967	0.352445697	0.133777036	0.734566817	0.947313032	1.88764639	2.510589726	12.40154765	0.192390882	1.463079049	0.702275194	1.409347191	-0.422631135	3.119423118	0.583431898	-0.194519169	0.396561192	0.111927961
NP8	NP	0	N	0	-0.110899114	-0.240518494	4.42413262	9.627674408	1.588551827	-0.505673989	6.740724808	4.443379063	3.576817097	4.152283512	3.005697067	3.535982775	-0.13527487	2.091607995	3.482408822	-0.483448197	2.12517939	7.29481647	2.049364832	-0.079013353	1.630481025	2.050200341	-0.59903849	0.034193387	-0.433661125	2.80087409	1.467513243	0.424497635	-0.16937677	-0.418315755	0.653541403	0.767529672	5.123538437	2.660535876	15.95897833	0.282620019	-0.519333986	5.723765838	8.983829782	8.41398247	-1.369254703	1.337795309	-0.113552051	7.962738539	1.196576186
NP9	NP	0	Y	1	-0.178474952	-0.437333585	0.542563205	7.178902684	0.458329807	0.456808872	2.263575948	6.946329542	1.420309231	3.89892384	1.953796362	3.947256947	1.153070573	0.978730013	1.561970302	-0.457906368	3.816832134	2.127857661	-0.451417758	0.081756053	2.372343525	0.594910076	-0.441662566	0.382119528	-0.44263398	4.141052244	-0.074520678	0.165482129	0.625977301	-0.242746098	1.149234603	0.615894211	2.143484586	4.897088571	1.87052752	-0.006676385	-0.332532447	0.900290038	2.428048289	-0.319567347	6.217999187	0.850025108	0.134920437	0.524133476	1.348574059
NP10	NP	0	Y	1	-0.146010796	-0.196409668	-0.454427452	0.445924729	-0.171782965	-0.008277603	-0.237570359	-0.532758215	0.927126856	1.551766256	2.011419577	2.389054706	-0.303947955	-0.568539999	0.481894128	-0.264852139	0.074506209	-0.373554877	-0.575114007	-0.157710652	-0.682794722	0.07638248	-0.472406437	-0.285487943	0.359080374	0.106354231	-1.070654261	-0.100522685	-0.107005512	-0.160878515	-0.230352932	0.426122885	-0.074007489	0.09989208	0.835892805	-0.369135518	0.550356913	0.346968353	0.15760194	-0.450174472	2.339130674	-0.310586388	-0.329629437	-0.404078776	-0.240584779
NP11	NP	0	Y	1	-0.331374187	-0.555430961	0.856681973	0.791707109	-0.252957414	-0.460616351	-0.413053409	5.081722477	0.500761045	0.523758152	1.123523406	2.924812055	-0.279337501	-0.589033641	-0.215083204	0.024260598	-0.236944444	-0.634216597	-0.507654789	-0.199477914	-0.796224785	1.531958751	0.465446525	-0.420501262	-0.336785077	0.342732412	2.475306253	-0.405585392	-0.482019285	-0.50971021	-0.107666391	-0.236714759	-0.099113106	0.704970167	1.485597966	0.772795618	-0.097798445	-0.051533793	0.24692539	-0.669402534	-1.375951861	-0.068347626	-0.426732205	-0.474433681	-0.460688279
NP12	NP	0	Y	1	-0.089317206	-0.340517452	0.432719403	1.235690019	-0.537845518	-0.240779719	0.044582516	1.097591174	0.56862777	1.548802985	0.829589604	6.119539496	-0.293073911	0.741406313	0.957741421	4.640014777	0.776436105	0.579433048	1.149761475	1.284103581	5.565823268	-0.189030432	-0.530388172	0.64827616	0.242257318	0.562650249	3.839758136	-0.057764569	2.837757503	0.0482469	-0.152083725	0.820193484	3.127214896	3.06446142	0.670881384	-0.181135706	0.161834868	-0.061641786	0.736744041	0.119883122	-0.276293318	0.42890321	0.468651878	0.168613606	-0.02519247
NP13	NP	0	Y	1	-0.302415722	-0.484389471	-0.498825051	1.603109804	-0.791321288	-0.391402648	-0.321861898	0.420379894	0.047484829	0.566478643	-0.23283842	0.633157767	-0.288691834	0.289814262	0.312594106	-0.732893186	-0.263824339	-0.560826404	0.181311887	-0.300320379	-0.281056333	-0.50506628	4.323314761	-0.049916852	-0.329432321	-0.215005255	1.328676377	-0.211940466	-0.238994636	-0.458625007	-0.24911634	-0.433069061	-0.031652434	1.729638201	8.178828205	-0.120705445	-0.272078157	-0.574022466	-0.023113761	-0.410997306	-0.852212065	-0.262445195	-0.327607323	-0.345248016	-0.369770573
NP14	NP	0	N	0	-0.433404391	-0.392510531	1.363918798	1.311420937	1.172416146	-0.208152584	-0.039522538	0.421780538	-0.087461	-0.043955187	-0.09570625	1.205481558	-0.044623415	1.395922022	0.561344088	-0.1082814	-0.006218272	-0.484182459	0.871224252	0.069204983	-0.502269865	-0.003699002	4.147928435	1.037680041	0.394165411	0.566286837	-0.887930117	-0.290878525	0.280906776	-0.224390992	-0.196854418	1.183619192	-0.036946815	0.151854686	0.619178777	-0.23750137	0.332109038	-0.337539075	-0.005954897	-0.384373737	0.516326312	0.009200569	-0.184656202	-0.14755131	3.4671219
NP15	NP	0	N	0	-0.459441447	-0.44056495	-0.673539958	-0.304310686	-0.580454329	-0.242377591	0.872952028	-0.732700118	0.251085006	-0.044696005	0.167476703	1.073370543	-0.311354698	-0.743833834	0.479677713	1.609242928	-0.145281455	-0.575649054	-0.609726261	0.032178523	-0.337356173	-0.357773554	-0.543795597	-0.134807335	0.006499944	0.268660869	-0.641766734	-0.230852709	2.515294612	0.893216893	0.174703467	0.59637228	-0.012695131	-0.188657031	6.867329667	-0.360810442	-0.090127601	0.018204082	0.644499932	-0.718945739	-0.913369625	-0.456656305	0.217249388	23.91866625	-0.349686026
NP16	NP	0	N	0	0.077038768	-0.200126431	1.567733685	1.743752938	-0.177692216	-0.419741376	1.265131471	0.174566906	1.045007551	0.992448851	1.508047551	6.496684989	-0.216778554	0.29018022	0.636190725	2.204778581	1.172935766	0.332870921	0.702828389	-0.010263701	0.116364075	0.050260663	-0.375751091	0.856195424	1.166432087	1.666641622	-0.132937395	-0.236197473	1.946721516	0.849012209	-0.206395134	0.49217965	1.11398349	1.491323211	8.484383333	0.047656981	1.022479812	0.911488821	1.356288574	-0.543742272	-0.336420545	0.211473058	1.199006651	0.809586546	-0.149005854
NP17	NP	0	Y	1	-0.297869279	-0.582869826	0.973196917	-0.013037924	-0.661006751	-0.261305324	-0.378180582	-0.346472589	0.488815451	0.493878503	-0.048056284	0.301150204	-0.286257347	-0.592144284	0.181143636	-0.53156214	1.896997058	-1.029005222	-0.361892439	-0.262747521	6.242085659	-0.551208467	-0.621286212	-0.106718573	-0.521556986	-0.017098341	0.240821971	-0.331786529	0.539144108	-0.193545099	-0.106782992	0.030690291	-0.003472659	0.14105165	-0.184032155	-0.316369225	-0.627906324	0.345659405	0.640970804	-0.149758197	-0.481218978	0.02997849	-0.312379562	-0.337411598	-0.295879274
HC1	HC	1	N	0	-0.448814822	-0.284259803	-0.5400021	1.199488976	-0.402865783	-0.406323952	-0.509839491	1.142061614	0.178755092	0.073340958	0.360846914	0.175408828	-0.176262784	-0.09718622	-0.753160616	-0.75016949	0.668492549	-0.558657236	-0.245068204	-0.335530872	1.404617358	-0.430323564	-0.645233163	-0.42078215	-0.563012457	-0.390901245	-1.293199831	3.762919714	-0.543633989	-0.433220017	-0.435018958	-0.088257286	0.243826211	-0.044652552	0.164487113	0.038132114	-0.645480185	-0.659249567	-0.531064829	0.004439747	0.741380242	-0.470394712	-0.43523334	-0.359480335	-0.487219718
HC2	HC	1	N	0	2.591659683	-0.107276695	-0.592451078	-0.139117419	0.301579147	-0.075176742	-0.148989648	-0.864360636	0.291384977	-0.099269579	-0.338388635	0.085604792	-0.286758999	-0.234786392	-0.116537974	-0.215800986	-0.190222606	-0.181221958	-0.122002414	-0.348114083	-0.726140617	-0.05603797	-0.267910942	0.579489901	1.440763941	0.588680559	0.572786776	-0.357276944	4.198020574	1.415649358	-0.289116675	-0.190633922	-0.200731081	0.966187595	-0.223646547	-0.376872942	1.249243972	0.036602083	-0.05292881	-0.312954957	-1.545036689	-0.351631297	0.29342946	1.428145025	-0.380846003
HC3	HC	1	N	0	-0.445363908	-0.435939799	-0.608668854	-0.420403687	-0.795053446	-0.219584418	-0.568768975	-0.066693989	-0.131042727	0.539068386	-0.454189134	-0.26157981	-0.30172003	-0.759753003	-0.343976272	0.185777103	-0.553821953	0.004603457	-0.675735422	-0.334405936	-1.005979058	-0.453585327	-0.652245175	-0.113147778	-0.408934457	-0.081217118	-1.522980225	-0.622459486	1.460887316	-0.233621472	-0.026711649	-0.553151634	-0.870043422	-0.319913928	1.485889248	-0.390976601	-0.386419093	-0.487195538	-0.509524977	-0.57697823	0.081084669	-0.467499428	0.784019218	-0.493102796	-0.336957547
HC4	HC	1	N	0	1.022954432	0.084129674	2.14869813	1.014738824	0.94630954	3.894219131	1.887061304	1.050319445	1.787997235	0.529437755	0.8287585	1.604960104	-0.167528138	0.31103982	1.419096769	2.723237077	0.761003483	0.985067513	-0.413274928	-0.114577397	1.640611675	0.132820858	0.021108688	4.146950027	2.298111464	1.530365295	-0.01825647	1.862239262	0.25480564	2.283653209	-0.571557205	-0.398111185	1.027053155	0.75293565	1.264223421	-0.124378273	1.703071291	1.830079901	1.265504795	1.790903596	-1.377644549	0.300091457	0.06653995	2.536825387	2.73283745
HC5	HC	1	N	0	-0.491814309	-0.329595993	-0.356660717	0.040223381	0.071429368	-0.466631868	-0.454826208	-0.414753975	0.152107228	-0.373866027	-0.102909152	-0.029835071	-0.214167013	-0.428927059	-0.224460345	-0.785681892	-0.009694852	-0.267265632	-0.347265768	-0.318881821	1.577170556	0.200508777	-0.490911551	-0.369723021	-0.540844227	0.014099751	1.621058924	-0.288206143	-0.504107715	-0.541064202	0.627004078	-0.548384651	0.189857673	-0.32650378	-0.527890905	2.522090045	-0.629927137	-0.249694076	-0.029563547	-0.654934824	-0.691701071	-0.458529724	-0.289847428	-0.446257146	-0.497303318
HC6	HC	1	N	0	-0.499720371	-0.553496302	-0.832152108	-0.076285723	2.055693674	-0.316067685	-0.505736806	-0.937194114	-0.728847501	-0.291882195	-0.105679498	-0.627794689	-0.303416794	-0.639535832	-0.814367774	0.598150059	-0.153336945	-0.301249268	-0.542330088	-0.352485262	-0.901184959	-0.553591845	-0.710140874	-0.659973569	-0.573092258	-1.002804924	-1.030952418	-0.114295731	-0.356720478	-0.429790343	0.043960321	0.131931931	-0.894465893	-0.658481099	-0.844514761	-0.29323041	-0.631556161	-0.999867095	-1.224477666	-0.541927593	0.281705014	-0.562021935	-0.429125728	-0.732574527	-0.418204914
HC7	HC	1	N	0	-0.513816169	-0.562351352	-0.76129998	-0.928882709	-1.066878996	-0.498906532	-0.591893203	1.037013329	-1.143267718	-1.211237028	0.354752151	-0.769814031	-0.304331571	-0.54036124	-0.530325642	0.346570939	-0.806340342	-0.905001102	-0.581733837	1.932548757	-0.918456887	2.305317063	-0.501909941	-0.601361684	0.8496771	-0.969884238	0.759337603	-0.433337053	-0.386737898	0.037597975	-0.351520025	-0.593103492	0.59103519	-0.392294274	-0.725234661	0.1311526	2.133520063	0.286465837	-0.607975484	0.157345044	-1.045804074	-0.346294891	-0.580412913	-0.500017283	-0.17644647
HC8	HC	1	N	0	1.073805204	-0.395513065	-0.923017661	-1.279658336	-0.981039348	-0.056190263	-0.40652641	-0.793978285	-0.993225809	-0.643523689	-1.321307703	-1.476214774	4.701048126	3.451141603	-0.064707957	0.109987199	-1.160442691	-0.741951954	3.991559872	-0.366498749	-1.041187217	-0.068336198	-0.701193031	-0.743303565	-0.577307447	-1.502548591	0.055765942	-0.723187739	-0.438754741	-0.561472878	-0.430884648	-1.103624677	-1.460964754	-0.933310353	-1.106377545	-0.483605318	-0.63171597	-1.156577337	-1.469447838	-0.803639016	-0.419987824	4.468221798	-0.58222869	2.532849557	-0.436801718
HC9	HC	1	N	0	-0.331155081	-0.512695119	0.655512539	0.067270138	-0.79349838	-0.324844232	0.107241714	-0.264534927	0.209472333	0.338306774	-0.17549224	0.017740622	-0.237110212	0.491091108	0.032643818	-0.658063077	0.221455292	0.393969161	0.532919422	-0.066912257	0.075509324	-0.234219268	0.070802197	0.007415433	-0.470322276	0.054102212	0.582712236	-0.563050374	-0.523192178	-0.513669154	-0.16699551	-0.303452521	1.420374493	0.380230883	-0.290787116	-0.191835877	-0.586257973	-0.144687306	0.069008653	-0.322600097	0.666681177	-0.178311648	-0.413774165	-0.037956692	-0.186199461
HC10	HC	1	N	0	-0.401761881	1.911875697	0.000245375	-1.166061959	1.180813503	-0.377092295	-0.619493087	0.640631132	-0.827168927	-0.53091939	-0.679695369	-0.158014211	-0.328823989	-0.595254926	-0.049875025	-0.849310633	-1.142805409	-1.122279457	-0.376456065	-0.286837219	-0.455768522	-0.607074835	0.783618342	-0.439944928	-0.386172435	-0.651778541	0.404053944	0.031246315	-0.551273707	-0.489915488	-0.414771439	-0.177694968	-0.552209723	-0.87346153	-0.989427703	-0.423860652	-0.303467785	1.252397227	1.154641493	-0.647129221	0.878156805	-0.579734261	-0.397514713	-0.782992661	-0.31083937
HC11	HC	1	N	0	-0.314375239	-0.436203301	-0.561280742	0.172544436	-0.513897501	-0.43279458	-0.248573015	-1.065353022	0.617329037	-0.067167476	0.323447231	0.591165338	-0.313597377	-0.584276189	-0.379609409	-0.105797225	1.323276633	-0.764005165	-0.373934225	-0.244411066	0.431410676	-0.266537866	2.985411483	-0.224285649	0.078913232	-0.345348203	0.197293444	0.014800886	-0.237548281	-0.132721317	-0.313392497	0.290377368	0.103610484	-0.37349699	-0.338994336	1.14607735	0.386181269	-0.123307811	-0.285729574	-0.604248123	-0.571189033	3.401054174	-0.373001732	-0.427242307	-0.377291947
HC12	HC	1	N	0	-0.389747587	-0.402190757	-0.650421	-0.652173585	-0.271618207	-0.109096273	-0.20885156	-1.026485157	-0.038628462	-0.363494578	-0.542563199	-0.225485193	-0.313715413	-0.256377908	0.233655627	1.152787168	-0.224649223	-0.521781375	-0.265495107	-0.088752083	-0.666519252	-0.495246765	3.126304161	0.396850524	-0.254343304	-0.560863856	0.267788132	-0.475889601	0.537490072	0.079198647	-0.182189984	-0.026286507	0.254585761	0.171624244	-0.294136862	-0.323053772	-0.14674647	-0.479778162	-0.28889362	2.528557924	2.141159755	-0.339198607	-0.359837353	-0.373309309	-0.395062226
HC13	HC	1	N	0	-0.467895274	-0.553024773	0.286414359	-0.850655168	-0.628350364	-0.255912507	0.473313157	-0.557269482	-0.867075087	-0.229900443	-1.15619503	-1.041506624	-0.311044854	-0.388854669	-0.665697462	-0.526593791	-0.27154065	1.28513579	-0.405709409	-0.26617054	0.080989839	-0.383418696	-0.607692373	-0.359954373	-0.553196564	-0.089064491	-0.130844677	-0.391195641	-0.467511236	-0.560985949	-0.333816697	2.817559384	-0.533423206	-0.467267349	0.101861419	-0.361642949	-0.561734987	-0.728260249	-0.866575392	0.088934155	-0.214767783	-0.39562826	-0.465688861	-0.12046957	0.300375568
HC14	HC	1	N	0	-0.11844	-0.535994231	-0.329055992	1.132080137	-0.110824375	-0.409108479	-0.08633045	2.957295986	-0.006729789	-0.198786097	-0.029217925	1.284826805	-0.300657708	-0.552803809	0.39272604	-0.643180613	-0.10924374	0.155360652	-0.607330513	-0.28844427	0.988928565	3.546866039	0.573867424	-0.2337422	-0.440727981	1.092252214	-0.476501835	-0.394073591	-0.339008198	-0.513436275	0.096398923	-0.203345877	0.311628456	0.28808098	0.027293151	-0.190929913	-0.489614622	-0.116617629	0.360465962	-0.688071349	-1.215588056	0.04865591	-0.304910118	-0.384833454	-0.254222435
CC1	CC	1	Y	1	-0.340467072	-0.478363599	-0.070031654	1.897295294	-0.357457854	-0.265182514	1.717545797	0.288719376	1.773426236	0.510176493	2.666606611	1.249990388	0.247278992	1.132981269	0.814185914	-0.281586441	0.403594144	3.071807385	1.243195645	2.332881291	-0.073294974	0.141877692	0.168604702	0.067681434	-0.431953057	0.613371074	1.351217935	0.080993738	0.295170057	-0.451299902	-0.17360334	2.388757908	1.497057637	0.572632967	1.486617454	-0.202413621	-0.292672929	0.018349521	0.399042984	2.595477296	-0.179074141	-0.056880031	-0.065722851	0.000879676	0.457001979
CC2	CC	1	N	0	-0.11951727	-0.395949923	2.027927457	0.051458188	4.316448728	-0.4475279	0.552196612	1.216996058	0.729040031	0.390904835	-0.222588136	0.094884018	-0.250654814	5.829502012	0.355728956	-0.412683101	0.143783417	-0.120123718	5.17808557	-0.12190555	0.994741233	-0.060614055	-0.578518677	-0.011965813	-0.063054346	-0.007528374	1.649220923	-0.016856565	0.026125861	-0.117563006	0.032158102	-0.088938284	-0.21934681	0.1501262	0.456351973	-0.264043672	-0.076162336	0.176877747	0.053310118	0.571986622	-0.961758427	0.024301462	-0.180075494	0.038794113	-0.054038178
CC3	CC	1	Y	1	-0.30763774	-0.350655339	0.067186834	1.824060999	-0.320136268	-0.088699908	1.821604821	1.832228849	1.653445217	1.145304248	0.936247958	2.153692642	-0.244339902	-0.548595293	0.112264271	1.838227352	0.987829102	2.251500252	-0.525307668	-0.260272662	0.645316854	-0.180640943	0.730762975	0.027670552	0.103940461	0.868889188	1.132140297	-0.065781716	0.303484742	0.173048917	-0.275618329	0.306948309	3.68671151	0.717285629	1.133146388	-0.156944013	0.456543732	3.506188655	6.489101253	0.33811684	-1.125286823	0.075281169	-0.203474248	0.330009255	-0.110737765
CC4	CC	1	Y	1	-0.229526571	-0.12323936	1.978123933	3.27293494	0.621922757	-0.148878585	0.940273369	2.17468626	3.00211589	3.564815033	2.280143223	3.773310777	-0.10235765	-0.166535243	1.373575011	0.245058538	3.2306469	1.024835598	-0.265369015	7.547360807	0.128653716	0.640575588	-0.389646059	0.30730979	0.106176344	3.137545523	1.628891667	0.172265868	2.376859939	-0.175761606	1.812314366	2.519509444	2.796401422	5.656866144	3.201978895	0.271234252	0.388495925	2.715874544	5.77013266	-0.146103981	3.182567746	0.990190917	0.180975128	0.678268915	0.195737555
CC5	CC	1	Y	1	-0.502167051	-0.144208562	-0.318359161	0.353965757	-0.564903668	-0.35406414	0.474245586	0.837771748	0.0877848	-0.233604532	-0.31677993	0.341019422	-0.290078754	0.055784183	0.339532075	0.282253405	-0.211082083	0.278641715	-0.231702452	-0.302136347	-0.052203294	-0.37340851	1.387540385	-0.118016497	1.380974229	0.299284762	1.022242727	-0.161781907	-0.306142573	0.656738771	3.30176148	0.186411737	0.042468913	0.152394838	0.082491146	-0.322539576	1.525719117	0.424559921	-0.434318039	-0.468271538	0.654574777	-0.166957593	-0.186884655	-0.078925027	-0.30009455
CC6	CC	1	Y	1	-0.504084226	-0.458573222	-0.281207802	0.208329376	-0.566147721	-0.277072561	4.843419222	-0.414403814	0.492359748	0.223233083	-0.284089837	16.94808176	-0.273538995	0.028520319	0.951092176	0.587118066	0.982232657	0.286233804	-0.047482043	-0.316583738	0.937112783	-0.346142672	-0.608861042	0.693561488	-0.195447945	1.897277823	2.749631636	-0.306912818	1.084160169	1.531771336	-0.319823647	0.2531495	-0.243940068	1.001621556	0.404212442	-0.115930769	-0.208298804	0.459465218	0.438593558	-0.617124882	-1.161679618	-0.072151235	0.765572581	0.42266338	-0.021721066
CC7	CC	1	Y	1	-0.144093622	-0.317343156	0.200609672	3.245055976	-0.240827899	-0.029132182	1.686775655	1.133657752	2.621038319	2.207636907	1.8183264	2.172251094	-0.212617794	-0.442284522	1.530599503	5.874830138	2.902152528	1.217891574	-0.562567854	-0.090391275	0.043954841	0.128530779	-0.521770138	0.82707674	-0.379193548	1.579554924	-0.543588382	-0.297662264	0.391957136	1.094784324	0.226965389	1.490522101	2.816383444	15.66587968	3.649971066	4.562125521	-0.282017261	1.0916147	2.829395347	1.577542166	4.235934947	3.500231844	0.056223039	1.011028599	0.957462621
CC8	CC	1	N	0	-0.433440908	-0.244935617	0.048208585	2.977501139	0.068941262	-0.476794804	0.127195685	0.706811552	1.015340472	0.712913619	0.661706584	3.105206501	-0.264420733	-0.572565536	0.290259461	0.246955544	1.469208181	0.372639006	-0.529342612	-0.159992665	0.264504069	-0.07491432	-0.67299442	-0.332146498	-0.453630126	0.638061588	1.632180223	-0.209884787	1.083967322	-0.337083297	-0.300918895	1.261252916	0.989821696	4.619990679	1.794502841	0.039993014	-0.554584812	0.027439442	0.325539763	-0.508045311	0.562544058	0.175537474	-0.281428829	-0.183160918	-0.189836169
CC9	CC	1	Y	1	-0.290255358	-0.394535334	1.371165038	1.194495729	-0.210659617	-0.091942648	1.011510909	0.993943532	1.571401303	0.827246492	0.70935655	0.911377274	-0.178357918	0.08066932	0.732349045	-0.146221518	6.06363528	1.879126367	-0.152075355	-0.154737607	2.997288362	0.339030674	-0.641318482	0.026983938	-0.27368186	1.662813636	1.049029512	-0.234758498	-0.285767517	0.570128923	-0.015015438	0.98726489	0.978208213	1.3059431	2.787484188	-0.076019374	-0.293832835	0.111503034	0.851744941	-0.405006382	0.922313887	0.471480916	-0.015211254	1.101493137	0.026961232
CC10	CC	1	Y	1	-0.075075338	-0.109585803	2.063123482	6.600518199	0.533906018	0.312577432	9.261452114	2.118310347	3.244572064	1.543123382	1.759872081	1.547397447	-0.04156924	-0.075411725	3.302197218	2.316408347	2.038095312	16.68153061	-0.046851583	-0.108020628	14.76843908	2.817933882	-0.522171643	1.55866417	-0.386150443	3.29143059	0.921313946	0.459444172	1.810771606	2.147884704	0.617887394	2.100241934	3.417893539	5.322944279	3.19746402	0.361340961	-0.29950864	1.022167702	2.653060633	8.009433487	0.905055827	2.011147537	0.904768346	1.912504836	2.428263137
CC11	CC	1	Y	1	-0.509397538	-0.472268385	28.63899752	1.605190324	0.07547254	-0.690181202	1.702813426	0.45189438	0.496954207	0.718099343	0.403233221	0.76251647	-0.255715597	0.613869984	-0.166322069	0.061353839	-0.178605743	1.051588673	0.223111384	-0.016081226	-0.151516877	0.580895817	-0.694138001	-0.502770127	-0.559794252	0.362063745	0.357476029	-0.159315093	-0.429386814	-0.543964605	-0.109291847	2.170611684	1.373578989	0.299532198	0.718214757	-0.219896282	-0.634571916	-0.052042829	0.662632349	-0.762025707	-1.438654918	9.067579146	-0.283450943	-0.143172135	-0.215458431
CC12	CC	1	Y	1	0.384699636	-0.539433624	0.096976933	1.486184595	1.191387952	0.503088413	4.885564992	34.20285799	0.608271389	1.45126198	0.753959134	1.335862548	6.287360062	7.258018684	12.95656082	-0.452170183	1.463187763	4.771350721	2.461181296	2.477242704	2.152956831	1.805570481	0.087751477	1.249406892	-0.435706408	0.954636091	-0.255570647	-0.177816201	2.211233801	0.679391554	-0.401944476	1.012234802	0.694873389	3.944908913	0.554805389	8.965625689	-0.490784838	-0.236095554	0.450884659	0.647333062	0.542047812	0.562143045	0.197977398	1.234597011	0.353107837
NP1	NP	1	Y	1	-0.371415747	0.01064039	0.424553005	1.893550358	-0.092785609	-0.019274722	1.603230058	4.288257761	1.092658657	0.988003945	0.940126444	1.221366335	-0.256733655	1.937539718	1.177337019	0.117654265	1.088141142	0.558464421	1.618697614	-0.026960963	0.360496127	-0.200565978	2.647601732	0.034786372	2.153746727	1.558309598	-0.661378488	-0.092094402	-0.269241989	0.883351289	0.636438786	0.823598472	1.113641917	0.610983747	1.195772082	0.055884116	2.414124473	9.933781034	13.7749255	0.33918576	1.10887756	0.623568482	-0.172688585	1.844397139	-0.22818691
NP2	NP	1	N	0	-0.247201095	-0.086328296	13.28444426	6.573887546	-0.231808516	-0.366776621	1.718105254	2.522396084	2.074560217	1.53398663	1.700863693	2.666959663	-0.247541621	-0.406969585	0.484792517	-0.218409369	1.039808206	1.56423544	-0.314986216	-0.316390892	2.258747387	-0.216105599	-0.345494763	-0.327808345	1.140987004	1.000571931	0.717303875	0.009250554	1.069518611	0.533990324	0.640255072	0.598188274	2.648841875	4.976058769	8.975339643	-0.217300817	1.351398164	1.022822176	0.994978867	-0.180334284	-0.467051914	4.809354379	-0.146359828	4.076739251	-0.239014382
NP3	NP	1	N	0	-0.532677515	-0.583438435	-0.149625278	0.096813518	-0.677801465	-0.603966612	3.453914217	-0.942446528	-0.515270784	-0.468690699	-0.473858597	-0.119953656	-0.280665403	-0.824161594	-0.705251949	-0.72787967	-0.691528422	-0.41006921	-0.730900671	-0.314253513	-0.163308289	-0.167389364	-0.46385293	-0.811028693	-0.40704312	-0.619432053	1.847730137	-0.321097	-0.46765958	-0.500585584	-0.323003885	-0.677320192	0.071673406	-0.38818912	-0.726545431	-0.326383802	-0.179832138	-0.654377369	-0.765325922	-0.599574705	-1.779069226	-0.424410789	-0.550411336	35.64292794	-0.236534808
NP4	NP	1	N	0	-0.429369195	-0.156329647	-0.669859328	0.437186546	-0.183601467	-0.506508173	9.356932796	-0.975361658	-0.772691768	-0.019014322	0.03311488	0.164871401	-0.311708805	-0.599097484	-0.299136488	-0.360944523	13.33011056	-0.58938712	-0.438115052	-0.344369654	-0.386182583	1.591352517	2.397786272	0.358712226	0.097320781	2.243519223	-0.881173629	0.503641262	0.416485826	1.131579219	-0.216854586	1.90456863	-0.676371517	-0.302629069	-0.52730834	-0.357602839	-0.135312376	1.102740764	0.670907546	-0.534246283	0.308309656	-0.427306073	-0.350593401	29.04650739	0.243923938
NP5	NP	1	N	0	-0.373880686	-0.546250001	0.073282877	1.426265627	0.009226725	-0.570282061	0.693552778	1.198787689	0.858472509	0.893673151	0.617381034	1.497226716	-0.286965561	2.549055373	0.162559847	-0.004770368	0.903712835	3.594576937	4.425127206	-0.134826242	0.180137346	-0.131734038	0.104148686	-0.223411777	-0.419006927	1.05301535	0.944453424	-0.031246315	0.028150757	-0.390285582	0.175480858	0.7314368	1.017659897	2.701695446	1.040664259	-0.23089028	-0.345657425	0.023876193	0.381275649	-0.558558002	-1.361343226	0.749768803	-0.368379756	0.580428924	0.890018214
NP6	NP	1	N	0	-0.446788095	0.197206646	1.319406179	3.656998883	1.930977375	-0.03752101	1.623184029	1.162020789	0.72365795	2.138493917	1.355955508	0.335042971	-0.192743525	-0.215024665	2.018040352	-0.360007312	0.485505751	3.22617986	-0.213797388	7.904077971	4.438830001	0.308237438	-0.415543181	0.059067547	0.883127377	1.373992037	-0.532586667	0.261893456	0.220352733	0.029108474	0.606579878	0.504664606	1.406369999	2.070041889	9.286574776	0.07449311	0.992239779	0.257523528	0.990962962	-0.496212614	2.343987953	0.368556408	-0.254027113	0.276940568	0.077792495
NP7	NP	1	N	0	0.19835027	-0.012922224	7.582688276	16.45469186	1.786667244	-0.358446539	10.68862723	7.955143243	5.992846272	5.91789916	5.033868008	5.773141268	-0.00630606	3.283715862	1.947285559	-0.244143158	4.494849946	12.6335011	2.975951877	0.117786142	2.97935213	3.734962187	-0.55386909	0.258591392	-0.380058578	5.352418645	2.575696906	0.876335796	-0.03817387	-0.310810303	1.10499395	1.84827283	8.476419244	4.823519891	25.98855599	0.680901466	-0.492805652	10.16808284	15.75951247	10.75998872	-0.988399867	2.47666379	0.02659287	12.50469215	2.638035079
NP8	NP	1	Y	1	-0.172979052	-0.454482009	0.440770781	6.172347238	0.663909541	0.452438223	1.501781833	6.504776583	1.421490663	2.975617979	1.881213274	3.621854935	1.011044058	0.738661629	2.973315301	-0.52625504	3.036467212	1.571466001	-0.5342602	0.041210151	1.965955001	0.264478628	-0.470198155	0.265332695	-0.444290733	3.154197266	-0.041455739	0.052419805	0.390221511	-0.295334429	0.804037364	0.576850349	1.505426176	3.730360604	1.705079176	-0.060128272	-0.362262121	0.711292396	2.123448021	-0.367420167	5.539783198	0.627088239	-0.256998383	0.378525905	1.000193942
NP9	NP	1	Y	1	-0.154994129	-0.147890653	-0.401058317	0.757586585	-0.144413802	-0.057623648	-0.208105617	-0.456072967	1.133877519	1.918717983	2.403977728	1.767425197	-0.295006747	-0.505046303	0.590668966	-0.23792143	0.076795664	-0.339932769	-0.550273884	-0.172720511	-0.596933314	0.053216051	-0.494646989	-0.352214359	0.303909044	0.074199143	-0.987902227	0.108950967	-0.153088593	-0.108078476	-0.210635452	0.737338779	0.06364644	0.106589962	0.949055977	-0.340707831	0.306266337	0.400198932	0.329677361	-0.46717776	2.449928153	-0.204142123	-0.24111034	-0.416812956	-0.203556477
NP10	NP	1	Y	1	-0.362742814	-0.568120656	0.66597933	0.799613083	-0.624618205	-0.494817859	-0.888032506	3.681428833	0.138717662	0.83119752	0.307102185	2.114059337	-0.286272101	-0.688940149	-0.632451234	-0.07750022	-0.288329986	-0.747736403	-0.643834146	-0.261927925	-0.805691129	1.121350485	0.23359128	-0.605793467	-0.354144327	-0.095572069	2.047076437	-0.547427216	-0.442760031	-0.519533473	-0.119044579	-0.335005409	-0.442735568	0.741700492	1.75124742	0.764519512	-0.129971654	-0.353319178	0.068765265	-0.701867876	-1.434018424	-0.091736979	-0.488179728	-0.475009888	-0.39051634
NP11	NP	1	Y	1	0.157103629	-0.181917066	1.170800742	2.82479099	0.060543906	-0.085962377	0.893651942	2.397388625	2.148990456	3.15366118	2.513406429	9.192378797	-0.253266355	1.862884306	1.174268137	5.897300625	1.991797447	1.66401718	1.846104532	1.842987791	7.916466166	-0.000266938	-0.446803274	0.723460415	0.531177392	1.402510538	4.550923372	0.196728444	3.16343946	0.269185637	0.059578827	1.684152413	5.280320455	5.901122805	1.808047468	-0.061572918	0.293940405	0.840805594	2.315359576	0.35865005	0.164357567	0.982015997	0.689970256	0.517103748	0.26549623
NP12	NP	1	Y	1	-0.291916909	-0.462088892	-0.437059479	2.070810639	-0.63674772	-0.290149263	-0.336780755	1.027909144	0.112201069	0.405227312	-0.31677993	0.864430681	-0.247187514	0.745248871	1.44364783	-0.677157345	-0.18148876	-0.517804567	0.503476941	-0.271152399	-0.067150154	-0.364637681	4.405494389	0.061876423	-0.297704774	-0.025137113	1.593793803	-0.200428665	-0.134990618	-0.428202531	-0.24031768	-0.290513567	0.172608235	2.169861948	8.766198954	-0.071244698	-0.270248083	-0.518319428	0.074363193	-0.321257732	-0.708075989	-0.114331549	-0.180405635	-0.207419243	-0.306706747
NP13	NP	1	N	0	-0.244517051	-0.16665476	2.703208047	3.304142736	1.190454913	0.032879348	0.992302881	2.987409828	1.71015397	1.551272377	1.422997902	3.910375955	0.204107417	1.972488698	1.860333886	0.203663159	1.27680918	0.251165583	1.274088184	0.321479887	0.318810995	0.437988505	4.737582684	2.074155386	0.824994418	2.642778238	-0.491748778	-0.075443405	0.606699991	-0.016578168	0.050356135	2.452771681	1.691071115	1.584769478	2.23841706	0.022412411	0.710155845	0.5446196	1.767857935	-0.10237769	1.197228523	0.486297958	0.120270423	0.480053622	5.213237759
NP14	NP	1	N	0	-0.48980584	0.178740712	-0.665718619	-0.461181874	-0.559927457	-0.31900495	1.492271062	-0.749858005	0.323414921	-0.181006471	-0.02062985	0.787837748	-0.310690747	-0.729378497	0.35641093	2.272257792	-0.236266087	-0.565164741	-0.599764993	-0.137333242	-0.437334061	-0.460830795	0.530612346	0.362613443	3.654552069	0.448576245	-0.709989328	-0.306296114	2.072242838	4.397602491	0.033465534	0.912582156	-0.363490627	-0.112819714	5.441211546	-0.381892473	2.566340199	2.253961107	0.666891642	-0.680340321	-1.108764714	-0.551916826	-0.181932538	19.65951515	-0.373737891
NP15	NP	1	N	0	-0.233908685	-0.241288197	1.277423992	0.934430762	-0.2031953	-0.449478243	0.555180383	-0.235471568	0.578998121	0.330651658	0.665585069	4.553630779	-0.265453546	0.235652492	0.933531348	1.697815038	0.375103151	0.029187364	0.684860279	-0.090134147	-0.062333943	-0.283984189	-0.431460017	0.045116795	0.891447794	0.53661994	-0.316139874	-0.354604562	0.347898952	0.867007411	-0.236430721	-0.028329499	0.687187996	0.345337074	6.746593155	-0.037944392	0.632091608	0.49153446	0.772887181	-0.580881032	-0.583847397	0.015047907	-0.133236717	0.477748793	-0.271579451
NP16	NP	1	Y	1	-0.335555453	-0.58189903	0.901884711	-0.21193561	-0.529759175	-0.239463825	-0.391980524	-0.319510196	0.152238499	0.497582592	-0.03365048	0.215356682	-0.281727725	-0.41996109	-0.198545337	-0.466634853	1.006399124	-1.003698258	-0.24954447	-0.291272681	5.864096169	-0.527660698	-0.649692745	0.073673704	-0.53962732	0.162434237	0.36710253	-0.062903766	-0.184255679	-0.198816635	-0.150776293	-0.148639072	0.243655424	0.147533472	-0.05659615	-0.320091024	-0.634247142	0.295483039	0.636711511	-0.285237609	-0.319309676	0.021179097	-0.103977957	-0.330151386	-0.291416042
HC1	HC	2	N	0	-0.433331355	-0.400415587	-0.614074779	1.301434443	-0.644212038	-0.372427918	-0.533709662	1.550699445	-0.124479214	-0.809960745	-0.329246491	-0.290439776	-0.156299988	-0.081998967	-0.718209453	-0.797188137	0.603794251	-0.849325784	-0.178554675	-0.342023359	1.109333829	-0.43661568	-0.641182257	-0.691776291	-0.568928384	-0.713217728	-1.321302039	1.920826102	-0.564899109	-0.480155737	-0.438658565	-0.623975382	-0.106969285	-0.321318323	0.129387596	0.075570473	-0.642026244	-0.783017934	-0.70971173	0.023058845	0.656598643	-0.521374418	-0.50373763	-0.364896683	-0.536397931
HC2	HC	2	N	0	2.509714165	-0.090350167	-0.457187924	0.273241591	0.490675181	0.013117432	-0.172486847	-0.702936438	0.642007847	0.74205245	-0.012595844	0.780288547	-0.286242592	-0.267173666	0.253773857	-0.182535632	0.097655142	-0.115423854	-0.161217025	-0.33138468	-0.56321984	-0.071386921	-0.268513201	0.392699629	1.418075226	0.719597705	0.580081391	-0.3038293	3.504823636	1.384761123	-0.244593334	0.024788312	-0.015769288	1.182788482	0.135941448	-0.324669816	1.183510822	0.20771076	0.206157875	-0.251628772	-1.400606232	-0.266873277	0.511941637	0.50851826	-0.250668379
HC3	HC	2	N	0	-0.522416066	-0.496489754	-0.844344195	-0.996707653	-0.971397939	-0.261270077	-0.779870796	-0.301301827	-0.716245556	-0.349172101	-1.053692196	-0.819906124	-0.319676218	-0.797263688	-0.74992124	-0.073006123	-0.92183062	-0.418384355	-0.716273999	-0.340882352	-1.116087595	-0.554640531	-0.672650272	-0.243417218	-0.48619338	-0.751497595	-1.588273014	-0.686802227	1.118301554	-0.321035811	-0.148020086	-0.813973706	-1.391283857	-0.730753415	0.039235725	-0.467175535	-0.459054971	-0.852828529	-1.04838634	-0.65679922	-0.061101136	-0.704345014	0.584696495	-0.699154507	-0.438785377
HC4	HC	2	N	0	1.087481049	0.166064886	2.550116842	2.1298974	0.810707778	3.174671549	2.42376717	1.356360117	2.509458596	1.720178825	1.74325	2.219276324	-0.174595529	0.151848132	2.696774882	3.550478455	1.500243013	1.213553237	-0.360505427	-0.085088006	2.19082221	0.419779502	0.0334765	5.074628231	2.348671744	2.104563304	0.277534217	1.673733532	0.451739791	3.011971953	-0.571557205	0.646766101	1.491592469	1.786786265	2.092338989	-0.052660189	1.575656928	2.481281857	1.224250503	1.846039988	-1.350598336	0.419990277	4.037849186	2.406026342	2.929715609
HC5	HC	2	N	0	-0.550790249	-0.317051917	-0.660082654	-0.38378654	-0.47128869	-0.473481569	-0.537998833	-0.86961305	-0.19287102	-0.905526235	-0.583010264	-0.325118917	-0.246080929	-0.602208126	-0.861082986	-0.815040317	-0.459869509	-0.449837295	-0.45910937	-0.312855379	1.247509248	0.253038416	-0.500418634	-0.466005058	-0.563107757	0.09812406	1.466317404	-0.35090434	-0.514617891	-0.548495162	0.594106275	-0.296188547	-0.095697376	-0.626936232	-0.810726014	3.349578149	-0.642871686	-0.338775304	-0.299115922	-0.713079108	-0.476140913	-0.585581599	-0.40457148	-0.57060267	-0.566235469
HC6	HC	2	N	0	-0.480238226	-0.592078523	-0.750718169	-0.119976638	0.653024079	-0.335759107	-0.656790229	-0.769817179	-0.543493891	-0.707727894	-0.671938398	-0.947927989	-0.266663413	-0.54036124	-0.772255885	0.695642614	0.606422884	-0.13639248	-0.464846556	-0.326242116	-0.77048297	-0.589247171	-0.700999448	-0.379741346	-0.572432489	-0.717045714	-0.680212946	-0.520292259	-0.318469964	-0.436522665	-0.051199487	-0.365423301	-0.517198488	-0.422758837	-0.605080713	-0.224132276	-0.59875918	-0.816177967	-1.088180302	-0.536160396	0.422566107	-0.487198713	-0.554785706	-0.692528123	-0.385226583
HC7	HC	2	N	0	-0.531235069	-0.569403494	-0.858261577	-1.046224022	-1.058170626	-0.495652043	-0.74145474	-0.629052477	-1.10926872	-1.481882448	0.646469676	-1.190367429	-0.293826389	-0.511999503	-0.739350644	0.443397283	-0.780393187	-0.712668183	-0.580977285	1.328843887	-0.857174759	2.211984002	-0.519927513	-0.790305428	0.821666251	-1.141569443	0.837485658	-0.345765144	-0.438324543	-0.001843273	-0.387068027	-0.731572999	0.433570026	-0.583183933	-0.690280785	0.115212527	1.808437133	0.292501545	-0.472164897	0.140018594	-0.948695291	-0.349587567	-0.623207461	-0.509409461	-0.071560499
HC8	HC	2	N	0	0.470004774	-0.474730047	-0.989038962	-1.580085385	-1.120062255	-0.300605925	-0.775581624	-1.052046906	-1.331378004	-1.295196374	-1.593355766	-1.662821583	3.493203064	2.585834142	-0.617618302	-0.104261554	-1.342242364	-1.09408027	2.469503368	-0.373826903	-1.147143849	-0.317065468	-0.710097855	-0.746643007	-0.594065574	-1.393833768	-0.23027866	-0.675290427	-0.484644975	-0.567612418	-0.465160554	-1.205547315	-1.723292837	-1.234390987	-1.420962425	-0.506548249	-0.639108436	-1.232641798	-1.648824904	-0.853331373	-0.786969976	2.529119524	-0.645409453	1.640362153	-0.475152459
HC9	HC	2	N	0	-0.441146124	-0.555035708	-0.483757472	-0.081695075	-1.069989128	-0.426426591	-0.518977291	-0.960304737	-0.203110101	-0.510423433	-0.109835019	-0.243807733	-0.307075902	-0.644476264	0.476438337	-0.090225968	-0.65574509	-0.552149731	-0.614328619	-0.301332821	-0.758359405	-0.607265505	-0.480156932	0.13206712	-0.521732925	1.252836257	-0.699346365	-0.601285996	4.221955887	-0.155395272	-0.445902442	-0.497536831	-0.64050635	0.181238946	-0.371326671	-0.409022428	-0.54415597	-0.64506929	-0.491879337	-0.552045047	-1.09717348	-0.490548159	-0.507080309	-0.593823822	-0.256206094
HC10	HC	2	N	0	-0.394111442	-0.526431887	0.785944865	-0.454108107	-0.371764462	-0.363216657	-0.335661841	-0.530307089	-0.279115583	-0.439304928	-0.667228808	-0.519668114	-0.275752165	0.25340145	-0.498613855	-0.667220647	-0.347601428	-0.047095053	0.405440412	-0.167802934	-0.117305174	-0.421076059	-0.012381195	-0.128752646	-0.493487491	-0.714748922	0.105393245	-0.532831898	-0.592936135	-0.504015257	-0.277597144	-0.734750988	0.279008232	-0.348650005	-0.647171005	-0.274058249	-0.599681949	-0.472869822	-0.352296233	-0.399786074	0.459363675	-0.267270669	-0.530025119	-0.173365395	-0.251081641
HC11	HC	2	N	0	-0.370922759	2.725118732	0.757765041	-0.489476942	1.998467243	-0.360866845	-0.44475598	1.863393174	-0.345407065	-0.248173948	0.099603204	0.258921862	-0.32602064	-0.562318714	-0.102557509	-0.836596176	-0.966686976	-1.035512726	-0.340582892	-0.226042471	-0.058348114	-0.616131669	0.486066715	-0.498494393	-0.392608846	-0.168878015	0.795571513	0.314313261	-0.558149454	-0.481722378	-0.383817116	0.604317252	-0.10184569	-0.715845224	-0.717224397	-0.391931536	-0.354508795	1.245634325	1.728185666	-0.600842494	0.961356107	-0.459381278	-0.315969847	-0.769163687	-0.234551149
HC12	HC	2	N	0	-0.295513894	-0.492350001	-0.615455015	-0.001803117	-1.014939789	-0.446282499	-0.589655374	-1.125930867	0.556944717	-0.419302849	-0.170505615	0.21700807	-0.3267141	-0.76725514	-0.3929079	-0.216422029	0.868014299	-0.844264391	-0.521398816	-0.304675488	0.331266711	-0.36330299	1.902622106	-0.438758958	-0.000215036	-0.487175111	0.175290013	-0.174321547	-0.408054939	-0.183361932	-0.349258522	-0.294599553	-0.133270408	-0.426755961	-0.460750336	0.783961014	0.286310802	-0.197772446	-0.396227794	-0.679445412	-0.545246747	2.860714699	-0.412205994	-0.505433631	-0.407542747
HC13	HC	2	N	0	-0.217439242	-0.523117311	0.149080852	-0.1686608	-0.453249924	-0.202889006	-0.652314572	-1.031037249	-0.377305739	-0.642042054	-0.695763381	-0.238303107	-0.228242776	0.24644825	-0.001284384	-0.773577188	0.549525692	-1.073111643	0.190138326	-0.329086596	-0.492305292	-0.274069339	-0.052495924	-0.313514286	-0.388349672	-0.43836828	-1.205963403	-0.427786721	-0.594323152	-0.527747753	2.170727265	-0.460535963	-0.687985	-0.543644818	0.070839854	-0.391123514	-0.258447975	-0.465452446	-0.142373954	-0.703682554	-0.938134388	-0.026337623	-0.507988197	-0.510561875	-0.336544284
HC14	HC	2	N	0	-0.442789417	-0.380840172	-0.661347871	-0.773675938	-0.241449925	-0.097018241	-0.251556787	-1.079709621	-0.358402821	-0.67290946	-0.679418335	-0.56873792	-0.317728628	-0.395258932	-0.350625518	0.924683496	-0.387115722	-0.340294297	-0.411761825	-0.147682652	-0.728299608	-0.543200319	2.740622016	0.126355739	-0.3266393	-0.642591372	-0.3070515	-0.406613231	0.007011729	0.016130758	-0.215865178	-0.168842	-0.160254677	-0.068203172	-0.445312374	-0.349791958	-0.338270114	-0.741204297	-0.50064131	2.426239894	1.797102487	-0.360884852	-0.029737465	-0.429950481	-0.387788809
HC15	HC	2	N	0	-0.430939452	-0.444794848	0.742582443	2.155279741	0.060854919	-0.069501946	1.394739037	0.052710895	0.336673217	2.565204943	0.730965255	0.752214956	-0.290668933	-0.19837358	-0.050045518	-0.119245642	0.621685916	3.133990209	-0.186309333	-0.194737113	0.628044927	0.010124587	-0.575944738	-0.349249434	-0.504337022	0.693567396	0.361661465	0.127040939	0.178408451	-0.5245933	-0.190493941	4.147320657	0.311799242	0.401296804	1.202325933	-0.186032809	-0.445909372	-0.334921178	-0.171580532	0.618571653	1.233658116	-0.061364882	-0.228812582	0.227674848	0.767527269
CC1	CC	2	Y	1	-0.304095532	-0.484694578	-0.002975176	2.023790894	-0.270996181	-0.250296457	1.618521886	0.022246892	1.684818809	0.737360605	2.830611145	0.990722521	0.237924659	0.966287445	0.770198597	-0.246954791	0.357211485	3.278601426	1.139484977	1.171754628	0.068534122	0.052644041	0.180348746	-0.110994306	-0.414190615	0.65758432	1.64354069	0.1547926	0.215093936	-0.44715042	0.052758982	2.527000417	1.970819422	0.579871002	1.609975506	-0.197516518	-0.294652501	0.104303816	0.505160217	2.498876746	-0.224077568	0.008121934	-0.107279369	0.073885134	0.559243071
CC2	CC	2	N	0	-0.276707324	-0.450307585	1.619147486	-0.561879029	3.172231113	-0.48258709	0.124584885	0.415477641	0.173241741	-0.66969925	-0.912404506	-0.445041118	-0.238718449	3.940061361	-0.370232267	-0.498443578	-0.37626201	-0.354032363	3.89453208	-0.189080292	0.242914159	-0.246517495	-0.609262548	0.036378069	-0.164387498	-0.607756693	1.344760407	-0.178638472	-0.074777766	-0.188591126	-0.113320149	-0.446462013	-0.887634433	-0.395427155	-0.197576781	-0.308827686	-0.156046336	-0.271000852	-0.47496386	0.284670833	-1.126427547	-0.147882781	-0.297481942	-0.058354428	-0.019406797
CC3	CC	2	Y	1	-0.403350397	-0.383031398	-0.236810202	1.025141422	-0.523849924	-0.181646709	0.855235886	1.170074491	1.047895497	0.56079904	0.348657388	1.156883577	-0.259684549	-0.634778379	-0.076642501	1.045436957	0.377646989	1.546159038	-0.589362403	-0.286162258	0.349867249	-0.254525644	0.414290388	-0.326840843	-0.016130125	0.404745797	0.718320338	-0.141636257	0.108657076	0.033681372	-0.246536813	0.046126236	1.350522809	0.293590528	0.461158131	-0.252780333	0.337212624	2.380201933	4.952348479	0.081203128	-0.994545061	-0.056028476	-0.278375023	0.050836845	-0.200911598
CC4	CC	2	Y	1	-0.317296648	-0.294834549	1.191964364	2.767368646	-0.065105433	-0.184889449	0.648050265	1.266718913	2.34130139	1.9527956	1.590603888	2.391649744	-0.18288754	-0.440637712	1.278610144	-0.091163179	2.319867846	0.618116548	-0.440762984	8.127120613	0.091618718	0.336933302	-0.542648438	0.403685456	-0.232776196	1.951061036	1.277614067	0.075854541	1.746419954	-0.251807212	1.341568371	2.006945266	2.025641892	3.728091966	1.627161162	0.838343351	-0.023172684	1.567126659	3.348663964	-0.302141463	2.69470558	0.604891062	0.188279501	0.258559557	0.026713275
CC5	CC	2	Y	1	-0.562311556	-0.362970585	-0.554034502	0.291550165	-0.645145077	-0.496956188	-0.021806395	0.27156149	-0.55806489	-0.269163784	-0.377727561	-0.292877539	-0.309156282	-0.092977704	0.147385927	0.018377621	-0.852468617	0.326001888	-0.134233338	-0.346507032	-0.48400148	-0.454062003	0.868142478	-0.487414937	0.642187153	-0.493108491	0.363156263	-0.097850302	-0.422666828	0.095288475	2.030902771	-0.032188486	-0.21251535	-0.066258625	-0.198887552	-0.388528049	0.796829161	-0.265983215	-0.795384359	-0.559701498	0.08137905	-0.356854162	-0.35306946	-0.284112427	-0.276042684
CC6	CC	2	Y	1	-0.488509465	-0.418631887	-0.144334373	0.594473838	-0.017209398	-0.267426584	5.822469185	-0.183997908	0.949442801	0.80502196	0.000701821	11.51297169	-0.088901575	0.007843698	0.866868398	0.978375539	1.314881966	0.50134299	-0.056938943	-0.277307405	0.915356797	-0.287892928	-0.590907998	1.599829812	-0.159116678	2.825756004	2.726372574	-0.177816201	0.525585462	1.923198732	-0.237314121	0.696251925	-0.004326592	0.852323588	0.68690191	0.660137746	-0.219980344	0.671805778	1.452791976	-0.499021636	-1.12896658	0.078744156	0.231981937	0.5292041	-0.077263519
CC7	CC	2	Y	1	-0.267650957	-0.401427988	-0.204719709	1.40129939	-0.471910717	-0.071499286	0.925913969	0.472904037	1.404294259	1.002326421	0.663645826	0.958323867	-0.261514103	-0.499556934	0.870107775	3.860684091	1.722065749	0.608355291	-0.587471023	-0.140209864	-0.182739207	-0.023147362	-0.583329577	0.872143599	-0.404579984	0.924394995	-0.756328076	-0.357482512	0.194310934	0.652144702	0.009755088	0.738473775	1.580572241	10.5499936	2.023159443	3.401438478	-0.374526192	0.350604322	0.761082856	0.8537838	3.614939178	2.298802519	0.004762286	0.591204	0.339304877
CC8	CC	2	N	0	-0.405669265	-0.090911842	0.161272939	3.255874679	-0.497724814	-0.522110922	0.16822254	0.894847983	1.61537684	0.875893525	1.112442019	2.921430642	-0.252764703	-0.637523063	0.4643333	0.575690864	1.811100104	0.51797328	-0.563072222	-0.14165621	0.067371589	-0.106946913	-0.673904978	-0.17450612	-0.455081618	1.064882108	1.402160661	-0.244831324	1.275746517	-0.315213834	-0.226748662	2.154267742	1.065138548	4.981460288	2.062919477	-0.003395325	-0.563260907	0.053836573	0.700235818	-0.457905499	0.497007588	0.21805841	-0.154407019	-0.081978926	-0.178843392
CC9	CC	2	Y	1	-0.402364422	-0.45830972	0.664254035	0.345227574	-0.404731863	-0.155293571	0.355827162	0.438938424	0.846001834	0.005926542	0.0236957	0.111397895	-0.232492063	-0.228382128	0.764231326	-0.402339902	3.349274579	1.000613219	-0.368575315	-0.139261704	2.403731932	0.092780117	-0.658712286	-0.017552356	-0.340736359	0.78754447	0.768724936	-0.365088523	0.322999402	0.327066674	-0.127666559	0.340998188	0.280545311	0.640908159	1.519677995	-0.210910096	-0.343461337	-0.201699292	-0.078484565	-0.572255095	0.614796605	0.062734938	-0.132700238	0.512666952	-0.159833326
CC10	CC	2	Y	1	-0.169528138	-0.498438281	-0.057724547	2.65294006	0.118392364	-0.290384244	0.147895598	2.650204831	0.521764287	0.764770862	1.285311663	2.328346549	-0.281122792	-0.55957403	0.252068922	-0.577462908	-0.096270163	1.067857435	-0.665395878	-0.268741822	0.94691128	3.11375869	0.790952993	-0.235926881	-0.454018657	1.098568392	-0.577131656	0.019734515	0.02477593	-0.445329729	0.276612448	0.745283751	0.524599237	0.176269549	0.059334204	-0.085593212	-0.458224994	-0.025572978	0.378963461	-0.676188934	-0.786785988	0.333358838	-0.167241256	-0.235365294	-0.157849667
CC11	CC	2	Y	1	0.113647673	-0.09364394	2.468797922	7.853823285	0.867623196	0.302297006	10.88965882	2.845594642	4.892670205	3.495672043	3.574449279	2.826829719	0.047916612	0.206558839	3.698594551	2.514724509	3.013063896	18.22923217	0.286913935	-0.094280339	12.51976699	3.008699413	-0.495779809	1.008436518	-0.317893698	4.434850226	1.320365299	0.523375777	0.507650665	1.823611168	0.710750363	2.225999487	4.852500242	5.768245453	4.206174611	0.56733763	-0.308220822	1.755760705	3.284774575	7.479224241	0.792970433	2.669171792	0.66029882	1.96614973	2.421568288
CC12	CC	2	Y	1	-0.560357863	-0.511918482	25.27076098	0.786297757	-0.006634949	-0.695480027	1.300563755	-0.278891526	-0.114896485	-0.167177873	-0.291292739	-0.144095371	-0.283734333	0.433269759	-0.956559333	0.028144944	-0.686779923	0.122823128	0.130496811	-0.045795604	-0.473704754	0.537327677	-0.704405077	-0.642464907	-0.578326424	-0.205626687	0.065153275	-0.269910603	-0.431471048	-0.554126602	-0.195935682	1.783124061	0.672158783	-0.390025636	0.080015247	-0.338871417	-0.643851162	-0.321831691	-0.074346967	-0.81731125	-1.503013865	8.028626348	-0.407088806	-0.382010039	-0.303565953
CC13	CC	2	Y	1	-0.463987889	-0.482933276	-0.219902308	0.319013026	-0.762397059	-0.668022478	-0.542288004	2.276232936	-0.267169989	-0.578825605	-0.419282764	-0.335184518	-0.313759676	-0.46716966	-0.532883044	-0.830668033	-0.674484702	0.075462954	-0.499584901	-0.262345758	1.140888312	-0.327170988	-0.598278497	-0.753072213	-0.570856375	0.234017589	-0.204149586	-0.462322122	-0.529096271	-0.551459078	-0.214628419	-0.599005471	-0.813000727	-0.600360761	-0.346276393	-0.364801581	-0.590974923	-0.791962417	-0.901988368	-0.66679238	-1.751728632	-0.441896034	-0.515622711	-0.566338737	-0.517057256
CC14	CC	2	Y	1	0.234831363	-0.538053706	-0.106147836	1.935576857	1.087820552	0.888856996	4.708590056	28.7245899	0.993680879	5.516622876	1.158706811	1.823651016	7.537993083	9.422842657	18.45685087	-0.207253167	1.428337172	4.986459908	3.941690487	1.791578222	1.712854833	1.841416478	-0.044164679	0.695090765	-0.457251524	0.952147899	-0.483736659	0.18459994	0.313549886	1.237348664	-0.309470203	1.64283856	1.013561021	3.700652253	0.702631154	8.429637685	-0.515204722	-0.078730838	0.478874297	0.825096966	0.603131776	0.761236399	0.285629875	1.33393514	0.289134834
NP1	NP	2	Y	1	-0.265478159	0.145061013	0.796641696	2.894280349	0.230979147	0.09873282	2.412578028	5.318081119	2.29102488	1.587572447	2.008095161	2.230285575	-0.240725057	2.300935915	1.631872628	0.230729369	1.586139967	0.935899699	1.832171366	0.040470907	0.624889478	-0.146796983	3.519414163	0.324038209	2.366698093	2.825373205	-0.46645679	0.180899719	-0.258131019	1.084050716	0.354104264	1.409710389	1.738549765	1.321499473	1.706098664	0.164771217	2.532610139	12.07136691	16.29727858	0.49952378	1.240024095	0.87721807	-0.048142834	2.270387156	-0.063460558
NP2	NP	2	N	0	-0.365719	-0.209619433	10.31555607	3.760192662	-0.491193536	-0.443627212	0.808800945	2.219857022	0.836025294	0.564997007	0.572501414	1.717175829	-0.288765607	-0.585374062	0.148579382	-0.359295934	0.238329423	0.513996472	-0.437925914	-0.330050827	1.486659013	-0.329935706	-0.425681202	-0.539940923	0.716139902	0.591934348	0.345158891	-0.20577343	0.669672043	0.30926201	0.419864532	0.293555356	1.31670708	4.094530972	6.6660536	-0.281893615	0.920784427	0.444630467	0.363751702	-0.232761088	-0.807760602	3.7061944	-0.35236791	3.344495083	-0.388036767
NP3	NP	2	N	0	-0.480311261	-0.554252137	5.619532239	0.54620578	-0.500834946	-0.430409521	1.280982756	1.239056198	0.467549668	0.272373994	0.34228559	1.129124537	-0.265851917	7.352618802	1.383122645	-0.497077282	0.266735621	0.724044265	7.508580917	-0.221205247	-0.260628957	-0.140790872	-0.598644154	0.350348017	-0.439672351	0.653756334	-0.811516029	-0.379067138	1.438465112	0.864064666	20.31246943	15.01241003	2.502648621	0.517969601	0.848854867	-0.188824158	-0.324196591	-0.316086861	-0.029685241	-0.506479219	-0.111366615	3.262137311	0.324215122	1.146322061	-0.254139782
NP4	NP	2	N	0	-0.60503716	-0.592002246	-0.413020364	-0.471584472	-0.887735384	-0.624656704	2.556731479	-1.398005926	-1.160070312	-1.158885907	-1.099402919	-0.687087371	-0.320015571	-0.865880795	-0.617277315	-0.41294281	-1.112448934	-0.775935591	-0.76021706	-0.325165391	-0.231067389	-0.374457196	-0.551029871	-0.85640765	-0.450859097	-1.011226494	1.591820669	-0.412574699	-0.522383703	-0.521205968	-0.318763567	-0.885932451	-0.329674897	-0.856500762	-0.091550026	-0.412009661	-0.288497268	-0.877116799	-1.234091498	-0.693540242	-1.731342779	-0.573603071	-0.608887588	29.368492	-0.4126672
NP5	NP	2	N	0	-0.503262579	-0.337175139	-0.802246989	-0.483651487	-0.877782961	-0.588681087	6.326913024	-1.306964078	-1.166765095	-1.141847098	-1.03679308	-0.932200487	-0.333161803	-0.738344466	-0.497590894	-0.580511668	9.856074827	-0.99610617	-0.545734572	-0.372332345	-0.789747812	0.919049408	1.778477955	-0.001791439	-0.030776991	0.929371378	-1.07125218	-0.256548692	-0.191131426	0.753298907	-0.300070831	0.337139202	-1.070546787	-0.686028843	-0.887770182	-0.394527001	-0.165645201	0.601704306	0.259094798	-0.633556422	-0.339253958	-0.612717791	-0.43523334	25.13008436	0.033408124
NP6	NP	2	N	0	-0.259452753	-0.520100908	0.385561331	2.524363941	0.712738616	-0.550825621	1.260842299	3.022425923	1.689807079	2.396792374	1.610273351	2.512515595	-0.248146555	3.604660943	1.102490383	0.099689167	2.157570937	4.588417531	5.513742468	-0.089539538	0.368467786	0.145500426	0.247192288	-0.127316999	-0.36137246	1.496487612	1.49435982	0.140608418	0.120480097	-0.355967674	0.168943701	1.123464406	1.961084591	4.100472642	2.06204563	-0.138628845	-0.28689402	0.639591097	1.074080015	-0.456836579	-1.481818466	1.214944434	-0.318239568	1.067727392	0.888943732
NP7	NP	2	N	0	-0.465704217	0.143105552	0.988724575	3.357404041	2.074043454	-0.01905149	1.211983044	1.021256086	0.70882441	1.34581892	0.971431363	0.427206131	-0.209342302	-0.24905875	0.116697102	-0.361351024	0.222557622	3.150258971	-0.204970948	5.520306723	4.986051164	0.068946343	-0.447979112	-0.277154943	0.813353164	1.531896489	-0.6153387	0.197756283	0.202202838	0.068062793	0.509405919	0.374594068	1.05130484	1.911129218	9.437313364	0.084409745	1.051668197	0.215200855	0.81706213	-0.534420294	2.542106063	0.259954873	-0.354101151	0.147985386	0.000181835
NP8	NP	2	N	0	-0.068648239	-0.214223781	4.968520804	10.83479196	1.444241695	-0.424382255	7.802201454	4.879679608	5.429565577	3.816940009	2.980486911	3.417476049	-0.128310761	2.054829226	3.604652645	-0.506788145	2.529649746	7.870730645	1.915202946	-0.00209988	2.215733644	2.357846701	-0.593840424	-0.128783856	-0.443572318	3.096968864	1.690178397	0.544549266	-0.210698007	-0.416622089	0.645343454	0.94231905	5.972176616	2.808105358	17.68948645	0.319911464	-0.530103067	6.938033875	11.97458336	8.551848309	-1.382244245	1.519062796	-0.285885734	7.895668015	1.306503957
NP9	NP	2	Y	1	-0.272927751	-0.481837663	0.011057226	4.457582876	0.18961439	0.222708884	1.046943193	4.514461736	0.660910764	1.838709666	1.007445872	2.488452517	0.809807861	0.563001836	1.269233003	-0.603941949	2.233886098	1.05592701	-0.579401135	-0.036651482	1.726971312	0.327399792	-0.519310915	0.066214577	-0.480446061	2.583253045	-0.247498736	-0.033713129	0.334214213	-0.293619592	0.689018732	0.429981871	0.908527316	3.519917448	0.857593336	-0.083707827	-0.327794876	0.349440812	1.253822164	-0.464468171	3.854675338	0.375766233	-0.316382524	0.194312449	0.714051128
NP10	NP	2	Y	1	-0.395389558	-0.454773248	-0.752443464	-0.511114347	-0.914171507	-0.324303775	-0.932229618	-1.126281028	-0.376780658	-0.337072078	0.343670763	0.287152728	-0.327378051	-0.755178529	-0.236565382	-0.59027899	-0.523635067	-0.858725513	-0.671259156	-0.268388271	-0.99003574	-0.383323361	-0.599855841	-0.634131908	-0.063149646	-0.532536754	-1.283154786	-0.472189379	-0.27295059	-0.357978902	-0.365265724	-0.455995979	-0.728290617	-0.437018846	-0.224957317	-0.42562361	0.101669266	-0.316959493	-0.319803915	-0.677854461	0.904982232	-0.482032618	-0.438369681	-0.655477997	-0.494989049
NP11	NP	2	Y	1	-0.216416749	-0.547560576	1.095577865	1.15038871	-0.214702789	-0.416768865	-0.445874894	4.353387698	0.761332515	1.111967449	1.017696156	3.378707757	-0.27576692	-0.574395325	-0.010320538	0.047916714	0.153365209	-0.489966908	-0.530666578	-0.203672317	-0.705547165	1.666190568	0.353462263	-0.404303409	-0.318714744	0.255837113	2.277155791	-0.356043537	-0.451727429	-0.508122398	-0.042966202	-0.176332973	0.272347558	1.21454941	2.058841525	0.961309626	-0.149081747	0.014131798	0.470720794	-0.642455803	-1.291906214	0.159925649	-0.405933312	-0.371234963	-0.375473593
NP12	NP	2	Y	1	0.021769365	-0.279620784	0.809408881	2.570135375	-0.11704464	-0.133228839	0.957616539	2.662460465	1.508654117	2.169361323	1.732999717	7.77737546	-0.249459702	1.491620014	1.655059741	4.73828646	1.83229876	1.320565538	1.207763793	1.500091268	7.14537425	0.000877083	-0.496439425	1.171351342	0.33457363	1.453422761	4.163890198	0.144719775	3.977959584	0.15952076	-0.035262958	1.467141185	5.14539911	4.009727134	1.673766329	-0.088898757	0.19731252	0.417869739	1.372838969	0.168605993	-0.302162009	1.275007385	1.081930344	0.511399296	0.137467571
NP13	NP	2	Y	1	-0.213367529	-0.412224631	-0.202074256	2.914669443	-0.334753889	-0.225740925	-0.048660337	1.701968976	0.256073276	0.826752614	0.310426601	1.210671634	-0.265586336	0.515061351	0.980417054	-0.625542975	0.236548735	-0.393077392	0.372467355	-0.26332606	-0.045892397	-0.412781906	4.453115842	0.048737124	-0.213921471	0.315553706	1.980767185	-0.109156535	-0.056346017	-0.407560976	0.101769993	-0.134111123	0.373453173	2.515343063	10.91717307	-0.013458873	-0.225712856	-0.191809458	0.395635549	-0.155575111	-0.292594641	-0.078395965	-0.165920692	-0.094367381	-0.226285904
NP14	NP	2	N	0	-0.424968823	-0.327709874	1.700696445	1.318494705	1.004157997	-0.097793679	0.080014801	0.546787997	-0.054643434	0.419549788	-0.043900763	1.429205271	0.005069635	1.171406849	0.615049534	0.007492421	-0.037422694	-0.357286115	0.819274349	0.166190526	-0.278731265	0.395373717	4.37047018	1.203434951	0.4331944	0.958081279	-0.812652075	-0.236608609	0.368058909	-0.164922143	-0.141482929	2.24756441	0.047421722	0.056031751	0.538056657	-0.177462878	0.35965809	-0.212607198	-0.110368413	-0.38807767	1.195719822	0.053708465	-0.159936883	-0.160458352	4.071311379
NP15	NP	2	N	0	-0.520024163	-0.192727576	-0.779358071	-0.568536692	-0.64545609	-0.33785044	0.816073887	-1.108072658	-0.066326488	-0.734644273	-0.37828163	0.43420487	-0.316120391	-0.774391319	0.315322002	1.489867055	-0.394068881	-0.763282109	-0.666026338	-0.127899851	-0.615035622	-0.578950981	0.093071428	-0.030941333	1.643239645	-0.310322124	-0.851337455	-0.294167611	1.814228022	3.066698537	0.002087179	0.627925168	-0.679958034	-0.251098584	4.671789361	-0.414458213	1.418605683	0.798628359	-0.023357149	-0.732195377	-1.189240997	-0.650640334	1.026342827	17.19150427	-0.431181351
NP16	NP	2	N	0	-0.401414964	-0.2957152	0.896823844	0.386005761	-0.544376796	-0.540298464	0.050736545	-0.585282358	-0.252992801	-0.11211042	0.035885226	3.922800682	-0.289045941	-0.070288314	-0.024301004	1.287113254	-0.14994516	-0.414407546	0.280546289	-0.129233704	-0.454273836	-0.365305027	-0.464627262	0.087281149	0.717496093	0.332396848	-0.510523444	-0.380094977	1.057361816	0.451254737	-0.303533757	-0.240346746	0.204032953	0.248109744	5.452425914	-0.116469451	0.600454533	0.180077399	0.173665557	-0.681831838	-0.886764982	-0.277375778	0.61894864	0.147927766	-0.383656186
NP17	NP	2	Y	1	-0.384178652	-0.589478176	0.726479686	-0.17823119	-0.664427896	-0.378102714	-0.576228403	-0.379387719	0.008628832	0.008642874	-0.512366418	-0.121290494	-0.287127861	-0.524076114	-0.422573765	-0.592063079	0.362723136	-1.093718741	-0.280815285	-0.275202168	5.041520624	-0.557214579	-0.651313108	-0.319288087	-0.548057699	0.138700719	0.133615037	-0.304857139	0.405144923	-0.27407892	-0.138938738	-0.313667485	-0.038996254	0.026107339	-0.308409695	-0.354321779	-0.643552164	0.123210852	0.287571211	-0.436800541	-0.601289445	-0.028211042	-0.527342722	-0.385467282	-0.417709
[truncated: 34 more columns]
